# Supplementary material for: Phylogeography of Francisella tularensis subspecies holarctica from the country of Georgia
Source: BMC Microbiol. 2011 Jun 17;11:139. doi: 10.1186/1471-2180-11-139 (PMC3224097; doi:10.1186/1471-2180-11-139)
Supplement: Additional file 1 — Francisella tularensis canSNP revised SCHU S4 positions. Provides the updated SCHU S4 genome positions for Melt-MAMA assays published in Vogler et al. 2009. [file 1471-2180-11-139-S1.XLS]

## Sheet: Table S2 Vogler et al 2009
Additional file 1. Francisella tularensis canSNP revised SCHU S4 positions
SNP Assay	SCHU S4 positiona	SCHU S4 positionb
A.I.Br.002	387310	387311
A.II.Br.002	201094	201094
A.II.Br.003	688454	688455
A.II.Br.004	640667	640668
A.II.Br.006	29478	29478
B.Br.002	5162	5162
B.Br.003	470841	470842
B.Br.004	823672	823673
B.Br.005	1853655	1853699
B.Br.006	713647	713648
B.Br.007	599474	599475
B.Br.008	686382	686383
B.Br.009	943135	943136
B.Br.010	387537	387538
B.Br.011	1282029	1282031
B.Br.012	109781	109781
B.Br.013	948766	948767
aSCHU S4 positions from a reference sequence currently published in GenBank (NC_006570) for assays published in Vogler et al. 2009.
bOriginal SCHU S4 position based on an obsolete version of SCHU S4. Assay primer sequences were not altered by change in SCHU S4 position.
