# Supplementary material for: Phylogeography of Francisella tularensis subspecies holarctica from the country of Georgia
Source: BMC Microbiol. 2011 Jun 17;11:139. doi: 10.1186/1471-2180-11-139 (PMC3224097; doi:10.1186/1471-2180-11-139)
Supplement: Additional file 3 — Francisella tularensis subsp. holarctica isolates belonging to B.Br.013 group used in this study. Lists NAU strain ID, original ID, date, and geographic location of isolates used in this study. [file 1471-2180-11-139-S3.XLS]

## Sheet: S1 strain table
Additional file 3. Francisella tularensis subsp. holarctica isolates belonging to B.Br.013 group used in this study.
IDa	Original IDb	Originating labc	Country	Year
F0021d	FSC 115	SDRA	Ukraine	1980
F0022	FSC 116	SDRA	Ukraine	1991
F0023	FSC 118	SDRA	Russia	1991
F0024	FSC 119	SDRA	Ukraine	1990
F0025	FSC 121	SDRA	Russia	1985
F0026	FSC 123	SDRA	Russia	1983
F0027	FSC 124	SDRA	Ukraine	1990
F0028d	FSC 126	SDRA	Ukraine	1990
F0030	FSC 151	SDRA	Russia	1988
F0033	FSC 076	SDRA	Sweden	1981
F0034	FSC 077	SDRA	Sweden	1981
F0035	FSC 080	SDRA	Finland	1984
F0036	FSC 081	SDRA	Sweden	1985
F0037	FSC 082	SDRA	Sweden	1986
F0039	FSC 157	SDRA	Sweden	1994
F0040	FSC 188	SDRA	Sweden	1996
F0041	FSC 189	SDRA	Finland	unknown
F0042	FSC 234	SDRA	Sweden	1999
F0043	FSC 236	SDRA	Sweden	1999
F0093	FSC 102	SDRA	Sweden	1981
F0094	FSC 103	SDRA	Sweden	1981
F0095	FSC 104	SDRA	Sweden	1981
F0096	FSC 105	SDRA	Sweden	1981
F0097	FSC 106	SDRA	Sweden	1981
F0098	FSC 108	SDRA	Sweden	1981
F0099	FSC 109	SDRA	Sweden	1981
F0100	FSC 114	SDRA	Sweden	1981
F0101	FSC 303	SDRA	Sweden	1981
F0102	FSC 304	SDRA	Sweden	1981
F0103	FSC 305	SDRA	Sweden	1981
F0104	FSC 306	SDRA	Sweden	1981
F0105	FSC 307	SDRA	Sweden	1981
F0106	FSC 308	SDRA	Sweden	1981
F0107	FSC 309	SDRA	Sweden	1981
F0114	FSC 316	SDRA	Sweden	1981
F0115	FSC 317	SDRA	Sweden	1981
F0116	FSC 318	SDRA	Sweden	1981
F0117	FSC 319	SDRA	Sweden	1981
F0120	FSC 322	SDRA	Sweden	1981
F0121	FSC 323	SDRA	Sweden	1981
F0122	FSC 165	SDRA	Sweden	1995
F0123	FSC 167	SDRA	Sweden	1995
F0124	FSC 171	SDRA	Sweden	1995
F0125	FSC 173	SDRA	Sweden	1995
F0126	FSC 174	SDRA	Sweden	1995
F0127	FSC 325	SDRA	Sweden	1995
F0128	FSC 326	SDRA	Sweden	1995
F0129	FSC 328	SDRA	Sweden	1995
F0130	FSC 329	SDRA	Sweden	1995
F0131	FSC 330	SDRA	Sweden	1995
F0132	FSC 244	SDRA	Sweden	1995
F0133	FSC 245	SDRA	Sweden	1995
F0134	FSC 200	SDRA	Sweden	1998
F0135	FSC 201	SDRA	Sweden	1998
F0136	FSC 202	SDRA	Sweden	1998
F0137	FSC 204	SDRA	Sweden	1998
F0138	FSC 206	SDRA	Sweden	1998
F0139	FSC 207	SDRA	Sweden	1998
F0140	FSC 209	SDRA	Sweden	1998
F0141	FSC 210	SDRA	Sweden	1998
F0142	FSC 212	SDRA	Sweden	1998
F0143	FSC 213	SDRA	Sweden	1998
F0144	FSC 214	SDRA	Sweden	1998
F0145	FSC 216	SDRA	Sweden	1998
F0146	FSC 217	SDRA	Sweden	1998
F0147	FSC 222	SDRA	Sweden	1998
F0148	FSC 224	SDRA	Sweden	1998
F0149	FSC 225	SDRA	Sweden	1998
F0150	FSC 226	SDRA	Sweden	1998
F0151	FSC 205	SDRA	Sweden	1998
F0152	FSC 208	SDRA	Sweden	1998
F0153	FSC 211	SDRA	Sweden	1998
F0154	FSC 215	SDRA	Sweden	1998
F0155	FSC 219	SDRA	Sweden	1998
F0156	FSC 223	SDRA	Sweden	1998
F0157	FSC 227	SDRA	Sweden	1998
F0159	FSC 233	SDRA	Sweden	1999
F0160	FSC 235	SDRA	Sweden	1999
F0163	FSC 249	SDRA	Finland	1995
F0164	FSC 250	SDRA	Finland	1996
F0165	FSC 251	SDRA	Finland	1997
F0166	FSC 252	SDRA	Finland	1997
F0167	FSC 253	SDRA	Finland	1997
F0168	FSC 254	SDRA	Finland	1997
F0169	FSC 255	SDRA	Finland	1997
F0170	FSC 256	SDRA	Finland	1997
F0171	FSC 286	SDRA	Finland	2000
F0172	FSC 287	SDRA	Finland	2000
F0173	FSC 288	SDRA	Finland	2000
F0174	FSC 289	SDRA	Finland	2000
F0175	FSC 290	SDRA	Finland	2000
F0176	FSC 291	SDRA	Finland	2000
F0178	FSC 293	SDRA	Finland	2000
F0179	FSC 294	SDRA	Finland	2000
F0180	FSC 295	SDRA	Finland	2000
F0181	FSC 296	SDRA	Finland	2000
F0182	FSC 297	SDRA	Finland	2000
F0183	FSC 298	SDRA	Finland	2000
F0184	FSC 299	SDRA	Finland	2000
F0185	FSC 300	SDRA	Finland	2000
F0186	FSC 301	SDRA	Finland	2000
F0187	FSC 180	SDRA	Czech Republic	1995
F0188	FSC 181	SDRA	Czech Republic	1995
F0189	FSC 182	SDRA	Czech Republic	1995
F0190	FSC 183	SDRA	Czech Republic	1995
F0191	FSC 184	SDRA	Czech Republic	1995
F0192	FSC 185	SDRA	Czech Republic	1995
F0193	FSC 186	SDRA	Czech Republic	1995
F0194	FSC 187	SDRA	Czech Republic	1995
F0195	FSC 161	SDRA	Sweden	1995
F0197	FSC 168	SDRA	Sweden	1995
F0198	FSC 177	SDRA	Sweden	1995
F0200	FSC 242	SDRA	Sweden	1995
F0201	FSC 243	SDRA	Sweden	1995
F0202	FSC 334	SDRA	Sweden	1995
F0205	FSC 324	SDRA	Sweden	1995
F0206	FSC 172	SDRA	Sweden	1995
F0209	FSC 248	SDRA	Sweden	2000
F0210	FSC 258	SDRA	Sweden	2000
F0211	FSC 284	SDRA	Sweden	2000
F0215	FSC 261	SDRA	Sweden	2000
F0217	FSC 263	SDRA	Sweden	2000
F0226	FSC 272	SDRA	Sweden	2000
F0227	FSC 273	SDRA	Sweden	2000
F0233	FSC 279	SDRA	Sweden	2000
F0235	FSC 281	SDRA	Sweden	2000
F0237	FSC 283	SDRA	Sweden	2000
F0302	FSC 175	SDRA	Sweden	1995
F0303	FSC 179	SDRA	Sweden	1995
F0304	FSC 196	SDRA	Slovakia	1988
F0433	Fr014	AFSSA/Lerpaz	Central Europe	unknown
F0459	Fr040	AFSSA/Lerpaz	Central Europe	unknown
aStrain ID in the Northern Arizona University DNA collection
bStrain ID from the originating laboratory
cAFSSA/Lerpaz: Agence Française de Sécurité Sanitaire des Aliments, Laboratoire d'Etudes et de Recherches en Pathologie Animale et Zoonoses, SDRA: Swedish Defence Research Agency
dUkraine isolate belonging to the Georgian lineage possessing a 'F' MLVA genotype MLVA11 system (Vogler et al. 2009)
