# Supplementary material for: Phylogeography of Francisella tularensis subspecies holarctica from the country of Georgia
Source: BMC Microbiol. 2011 Jun 17;11:139. doi: 10.1186/1471-2180-11-139 (PMC3224097; doi:10.1186/1471-2180-11-139)
Supplement: Additional file 4 — Francisella tularensis MLVA genotype data presented as repeat size. [file 1471-2180-11-139-S4.XLS]

## Sheet: Additional file 3
Additional file 4. MLVA-11 genotypes for all F. tularensis isolates defined by the Georgian lineage shown in Fig. 2B.
SNP Subclade	digital SNP code	MLVA Genotypea	Ft-M22	Ft-M03	Ft-M23	Ft-M24	Ft-M20A	Ft-M10	Ft-M05	Ft-M04	Ft-M02	Ft-M20B	Ft-M06
B.Br.027/028	1	A	172	339	326	416	306	196	297	221	338	149	294
B.Br.027/028	1	F	172	330	326	416	306	196	297	221	338	149	273
B.Br.029/030	3	A	172	339	326	416	306	196	297	221	338	149	294
B.Br.028/029	2	B	172	330	326	416	306	196	297	216	338	149	294
B.Br.028/029	2	C	172	393	326	416	306	196	297	216	338	149	294
B.Br.028/029	2	D	172	402	326	416	306	196	297	216	338	149	294
B.Br.030/031	4	E	172	348	326	416	306	196	297	221	338	149	294
B.Br.031/032	5	E	172	348	326	416	306	196	297	221	338	149	294
B.Br.Georgia	6	E	172	348	326	416	306	196	297	221	338	149	294
aMLVA-11 data are presented as the apparent size, in bp, for each VNTR locus as it appears on an Applied Biosystems 3130 capillary sequencer using the MLVA-11 system described by Vogler et al. (2009).
